# Supplementary material for: Zinc–Cobalt Oxide Thin Films: High Curie Temperature Studied by Electron Magnetic Resonance
Source: Molecules. 2022 Dec 2;27(23):8500. doi: 10.3390/molecules27238500 (PMC9737795; doi:10.3390/molecules27238500)
Supplement: Supplementary file 1 [file molecules-27-08500-s001.zip]

Archive with 1 entries (1 files):
- molecules-2028568-supplementary.pdf
